# Supplementary material for: Faecal Proteomics and Functional Analysis of Equine Melanocytic Neoplasm in Grey Horses
Source: Vet Sci. 2022 Feb 21;9(2):94. doi: 10.3390/vetsci9020094 (PMC8875177; doi:10.3390/vetsci9020094)
Supplement: Supplementary file 1 [file vetsci-09-00094-s001.zip]

Archive with 1 entries (1 files):
- vetsci-1571024-supplementary.xlsx
