# Supplementary material for: Faecal Proteomics and Functional Analysis of Equine Melanocytic Neoplasm in Grey Horses
Source: Vet Sci. 2022 Feb 21;9(2):94. doi: 10.3390/vetsci9020094 (PMC8875177; doi:10.3390/vetsci9020094)
Supplement: Supplementary file 1 [file vetsci-09-00094-s001.zip › vetsci-1571024-supplementary.xlsx]

## Sheet: Index
Supplementary Information
Faecal Proteomics and Functional Analysis of Equine Melanocytic Neoplasm in the Grey Coat Color
Parichart Tesena1,2, Amornthep Kingkaw3, Narumon Phaonakrop4, Sittiruk Roytrakul4, Paviga Limudomporn5, Wanwipa Vongsangnak5, 6*and Attawit Kovitvadhi7,*
1 Graduate Student in Animal Health and Biomedical Science Program, Faculty of Veterinary Medicine, Kasetsart University, Bangkok 10900, Thailand 2 Department of Clinical Science and Public Health, Faculty of Veterinary Science, Mahidol University, Salaya, Puttamonthon, Nakhon Pathom 73170, Thailand 3 Interdisciplinary Graduate Program in Bioscience, Faculty of Science, Kasetsart University, Bang…
* Correspondence: Wanwipa Vongsangnak and Attawit Kovitvadhi; Tel +66-892022-677
Supplementary Table S1: List of 109 candidate proteins from differentially expressed proteins analysis under Wilcoxon rank-sum test and multiple testing via false discovery rate (FDR) correction between normal, mild and severe EMN stages
Supplementary Table S2: The uniquely proteins involved in lipid metabolism of faecal and serum proteome

## Sheet: Supplementary Table S1
Supplementary Table S1: List of 109 candidate proteins from differentially expressed proteins analysis under Wilcoxon rank-sum test and multiple testing via false discovery rate (FDR) correction between normal, mild and severe EMN stages
			Normal										Mild EMN						Severe EMN									Median	Median	Median	Average	Average	Average
Protein ID	Protein name	P-value	N-01	N-02	N-03	N-04	N-05	N-06	N-07	N-08	N-09	N-10	M-01	M-02	M-03	M-04	M-05	M-06	S-01	S-02	S-03	S-04	S-05	S-06	S-07	S-08	S-09	Normal	Mild	Severe	Normal	Mild	Severe
Metabolism (28)
A0A286XHI2	COesterase domain-containing protein	0.0409457	0	16.8747	0	0	0	0	0	0	0	0	17.684	0	14.1895	0	15.0672	14.9231	13.3592	0	0	0	0	0	0	0	14.0578	0 (9/10)	14.5562	0 (7/9)	1.68747	10.3106	3.04633
A0A5F9C6H5	Flavoprotein domain-containing protein (PPCDC)	0.0204962	14.0273	12.5948	0	0	0	0	0	0	0	14.5577	16.4776	15.9588	13.1679	0	14.4697	15.4001	13.1985	0	13.8064	0	0	0	0	0	14.2505	0 (7/10)	14.9349	0 (6/9)	4.11798	12.579	4.58394
G1U159	Beta_elim_lyase domain-containing protein	0.00388556	0	15.7286	16.0147	0	0	0	0	0	0	16.0573	16.6262	16.3442	16.2276	15.7775	15.8543	16.1007	16.0894	15.517	15.4506	0	0	16.6753	0	15.1301	14.8595	0 (7/10)	16.1641	15.13	4.78006	16.1551	10.4135
A0A5F9CKF0	Diacylglycerol kinase (DGKB)	0.0298783	14.4291	17.2595	13.6874	14.5948	0	0	0	0	0	0	14.7696	14.0501	17.0038	14.1307	15.0812	16.1497	14.3021	0	16.5415	13.6864	12.5292	0	0	0	14.7912	0 (6/10)	14.9254	12.529	5.99707	15.1975	7.98339
A0A5F9DLI7	Triacylglycerol lipase (PNLIP)	0.0291746	17.6708	17.2523	0	17.7532	17.5267	17.2679	0	0	17.3183	0	0	0	0	0	0	0	13.6528	0	17.8641	17.0307	16.9153	0	0	0	17.3442	17.26	0 (6/6)	13.652	10.4789	0	9.20079
G1SMM6	Hcy-binding domain-containing protein (BHMT)	0.041958	15.3304	14.1684	14.2389	14.4833	15.2246	16.2173	15.2443	14.3618	13.0191	13.7063	0	13.7259	14.9719	13.147	14.1075	12.738	15.217	14.8196	14.3652	14.957	13.8837	14.6817	15.0064	13.5015	14.5646	14.422	13.4364	14.681	14.5994	11.4484	14.5552
G1Q112	Hydroxysteroid 11-beta dehydrogenase 1 like (HSD11B1L)	0.0264015	16.6758	16.8491	16.4531	0	16.5548	16.0246	16.0931	0	16.6087	14.7308	14.3899	14.5698	17.4763	16.9435	14.5354	15.0312	15.305	0	11.2234	13.2616	16.1353	0	0	0	0	16.273	14.8005	0 (5/9)	12.999	15.491	6.21393
G1T8U2	GDP-mannose 4,6-dehydratase (GMDS)	0.0384711	15.9296	15.6743	15.6949	14.7912	15.7987	14.9842	15.6854	16.2648	14.2249	15.1968	15.8117	15.4908	15.4643	15.3853	15.6924	14.7574	14.6441	0	14.6983	0	0	15.9827	14.8482	15.0098	14.9732	15.679	15.4775	14.698	15.4245	15.4337	10.0174
A0A5F9CLC1	S-adenosylmethionine synthase (SFTPA1)	0.0047952	0	0	0	0	0	0	0	0	0	0	18.1663	16.5432	18.8875	0	0	0	14.1209	14.3254	14.9601	14.4567	14.2179	14.159	13.8972	10.9907	14.3251	15.888	15.0714	14.217	0	8.93283	13.9392
A0A286XWT5	Urocanate hydratase 1 (UROC1)	0.035964	0	0	0	0	0	0	0	0	0	0	15.4911	13.5576	0	0	15.1358	0	15.7476	15.317	14.3315	15.3026	15.0134	13.8138	14.8572	14.6519	14.6744	16.028	15.9683	14.857	0	7.36409	14.8566
A0A286X7N5	Phospholipase A and acyltransferase 3 (PLAAT3)	0.011988	0	0	0	0	0	0	0	0	0	0	14.8602	14.9461	14.8375	0	0	0	16.0557	16.3109	14.8971	13.82	14.7758	14.8854	15.2308	15.3633	15.1111	15.922	16.1469	15.111	0	7.44064	15.1611
H0VHW2	Methylcrotonoyl-CoA carboxylase 1 (MCCC1)	0.0047952	0	0	0	0	0	0	0	0	0	0	14.9631	13.2753	9.48829	0	0	0	14.9246	15.7563	15.2069	15.6531	16.5432	14.9745	14.9781	15.7665	15.3111	16.912	16.6991	15.311	0	6.28779	15.4571
G1SFW8	Amine oxidase (LOC100353438)	0.0391738	0	0	0	0	0	0	0	0	0	0	11.6375	12.5493	0	14.5665	0	0	14.4284	12.2015	13.689	13.066	0	15.3437	14.946	13.3192	13.6031	15.449	13.4841	13.603	0	6.45889	12.2886
G1NYJ1	Glutathione S-transferase alpha 4 (GSTA4)	0.00174825	12.4417	14.0998	14.2638	13.7052	13.9835	14.4644	15.0863	14.1658	15.0803	13.797	13.4218	11.5341	11.6686	0	12.7428	13.3385	0	13.2702	13.3303	12.7158	0	0	0	12.705	11.8539	14.132	12.2057	11.853	14.1088	10.451	7.09726
H0VSK3	Serine palmitoyltransferase long chain base subunit 1 (SPTLC1)	0.0416718	16.1708	18.0487	15.9817	0	17.1925	16.0105	16.3756	16.4976	16.5221	15.0246	16.7744	0	0	14.8113	0	0	15.7608	14.6695	15.8014	0	14.0367	16.4127	14.1674	15.1329	15.4484	16.273	0 (4/6)	15.132	14.7824	5.26429	13.4922
A0A286Y388	SET and MYND domain containing 1 (SMYD1)	0.0299386	16.0352	16.8194	16.1999	15.5783	17.1116	0	16.7825	15.4435	16.6374	15.8625	15.3875	0	15.7713	15.406	15.8453	15.2318	15.5357	14.9607	14.2664	14.7812	0	16.8529	15.5056	15.7095	14.6711	16.117	15.3967	14.96	14.647	12.9403	13.587
A0A5F9D9E8	Molybdopterin molybdenumtransferase (GPHN)	0.0119625	15.8236	17.0599	16.1982	15.9593	18.4235	16.3969	16.2497	0	16.4572	16.4841	0	16.1144	15.7486	15.7355	0	0	15.3955	16.1655	15.2752	15.5044	15.489	0	15.1162	15.3204	0	16.323	7.86772	15.32	14.9053	7.93308	12.0296
A0A286X826	AIRC domain-containing protein	0.0224775	16.8599	16.1565	15.3763	14.17	15.3719	15.3794	15.5559	14.7625	16.7809	15.5133	15.3437	13.4831	15.0433	14.2796	14.8525	15.0342	13.9173	14.2462	15.0147	14.2846	16.0691	14.2824	15.077	14.3007	14.2148	15.446	14.9433	14.284	15.5926	14.6727	14.6008
A0A5F9DQA4	Epoxide hydrolase (EPHX1)	0.00402183	16.6779	17.0571	16.0545	14.7091	14.2916	15.2363	16.9449	15.2361	16.0613	14.7238	14.5569	14.1643	0	14.6124	14.5405	0	13.9901	14.9326	14.5927	15.1205	0	15.124	14.0806	15.4169	15.801	15.645	14.3524	14.932	15.6993	9.64569	13.2287
G1P5E9	Adenylate cyclase 9 (ADCY9)	0.00024975	16.9419	15.8113	15.7736	15.7464	16.0332	16.3081	15.9733	15.9029	16.0984	16.2443	15.0841	15.7218	15.457	14.6785	15.6084	14.3299	15.9363	14.8522	15.3023	15.3826	14.314	15.6585	15.0938	15.0837	15.2238	16.003	15.2705	15.223	16.0833	15.1466	15.2052
A0A286XZP0	SAC domain-containing protein	0.0312188	16.6884	16.8689	16.6735	15.6458	16.3235	15.7589	16.5163	16.0307	16.5165	15.3906	15.4096	16.2712	15.6439	16.1386	14.5903	15.3724	15.7293	16.0717	15.6402	15.5324	15.2079	14.4365	15.6066	14.0224	15.1702	16.419	15.5267	15.532	16.2413	15.571	15.2686
G1PXP9	Phosphoglycerate kinase (PGK1)	0.015984	15.8384	16.2438	16.264	16.0716	16.2026	16.7523	17.2726	15.907	16.3827	15.978	16.419	0	14.08	14.6706	14.8171	14.8938	14.8088	16.1533	15.2086	14.9094	16.2069	16.0834	15.2234	15.0685	14.8931	16.223	14.7438	15.208	16.2913	12.4801	15.395
H0V979	N-acetylneuraminate pyruvate lyase (NPL)	0.0132429	17.1969	20.1397	17.5443	19.2725	16.0746	19.8831	18.6408	18.2777	0	18.359	0	0	0	17.3766	0	16.7767	15.4776	0	16.3198	0	16.947	16.7437	16.5297	0	16.474	18.318	0 (4/6)	16.319	16.5389	5.69223	10.9435
G1U509	Hyaluronidase (LOC100337977)	0.0224775	17.2674	15.5306	17.4118	14.7421	17.688	15.2494	17.0144	16.5753	18.3922	15.808	16.4027	15.1719	15.4292	15.3909	14.6637	13.8209	14.0257	15.4159	14.7785	15.2006	14.5524	17.382	15.038	15.2419	14.415	16.794	15.2814	15.038	16.5679	15.1466	15.1167
H0UW05	Cysteine dioxygenase (CDO1)	0.010989	17.1256	16.3914	16.9418	16.0183	17.476	16.6994	15.544	16.3533	16.8517	16.6529	16.2422	16.1782	15.6231	0	15.9863	15.7621	14.0155	15.3861	15.2474	15.489	15.6672	16.1465	14.8844	15.5163	15.6179	16.676	15.8742	15.488	16.6054	13.2987	15.33
H0WCW8	Argininosuccinate synthase 1 (ASS1)	0.0349867	18.3224	17.6244	17.2967	16.1254	17.7565	17.0539	16.4179	16.7281	17.9023	16.8024	16.6607	15.8479	15.8116	17.386	16.1134	14.7508	16.232	16.7254	16.7976	14.7743	16.4531	17.1315	16.5386	17.0303	14.675	17.175	15.9806	16.538	17.203	16.0951	16.262
A0A5F9D3B6	Malic enzyme (ME2)	0.00218979	17.2785	15.1328	18.3093	17.1676	18.3123	17.4889	17.3511	18.3604	18.0609	17.4599	16.5158	16.7262	16.8391	17.9854	0	0	15.4093	0	15.3419	17.076	17.0084	0	16.7628	17.1169	15.278	17.474	16.621	15.409	17.4922	11.3444	12.6659
O60774	Putative dimethylaniline monooxygenase [N-oxide-forming] 6 (FMO6P)	0.041958	18.021	17.9127	18.2457	16.5212	18.7452	18.735	16.9843	18.1225	18.5255	16.5931	17.4982	15.0957	17.0292	17.536	16.6054	15.9142	16.1136	16.354	0	15.222	18.2827	18.4017	15.918	17.0248	15.8307	18.071	16.8172	16.113	17.8406	16.6131	14.7942
Non-metabolism (81)
G1PHB6	FOS like 1, AP-1 transcription factor subunit (FOSL1)	0.0210483	0	0	0	0	0	0	0	0	0	0	0	0	19.9239	0	17.4798	17.6008	14.6202	0	0	0	18.9023	18.793	0	0	17.575	0(10/10)	8.73988	0 (5/9)	0	9.1674	7.7656
H0VZS6	Catenin delta 2 (CTNND2)	0.00545878	0	0	0	0	0	0	0	0	0	0	15.2169	0	17.3513	0	16.9096	16.5134	15.7486	0	0	0	0	0	16.8968	16.8272	16.1011	0(10/10)	15.8651	0 (5/9)	0	10.9985	7.28598
A0A286XNN2	Fibroblast growth factor receptor (FGFR2)	0.0331058	13.3475	13.1298	13.4001	14.9281	0	0	0	14.1562	12.7128	0	13.8082	13.7268	12.8406	14.3364	15.0356	15.2714	14.5565	14.5622	14.2412	12.666	15.084	14.465	15.139	14.2439	11.7628	12.921	14.0723	14.464	8.16745	14.1698	14.0801
G1P784	Transcription factor 7 (TCF7)	0.0441636	17.6571	15.532	15.9053	15.3693	18.6433	0	16.4049	0	16.2123	17.2635	15.1453	14.7431	15.1687	0	13.9413	13.7029	0	13.6464	14.8357	13.8727	16.8979	0	15.2194	0	12.6491	16.058	14.3422	13.646	13.2988	12.1169	9.68013
A0A3Q8WH22	Peroxisome proliferative activated receptor gamma coactivator 1 (PGC1)	0.010989	15.227	13.5697	14.9962	14.0676	15.8332	14.507	15.9367	13.9574	15.1095	14.7417	12.8705	13.1514	14.4983	14.7326	11.6594	13.1088	13.5707	14.5138	12.8691	12.9509	14.5852	13.9997	13.3782	14.641	13.576	14.868	13.1301	13.576	14.7946	13.3368	13.7872
H0VJZ3	Platelet-derived growth factor receptor alpha (PDGFRA)	0.0125413	0	16.0298	14.6714	15.7996	16.3453	15.0785	17.8065	14.2965	18.3097	15.7037	0	13.6707	14.3097	12.3889	13.316	13.5569	13.714	0	13.2276	13.7613	12.0713	16.8515	12.1332	10.4571	11.3789	15.751	13.4364	12.133	14.4041	11.207	11.5105
H0V1G0	Glutamate metabotropic receptor 1 (GRM1)	0.0288571	17.2129	16.9425	0	14.8412	18.3145	16.7541	17.0896	15.3969	17.82	16.0381	15.6439	16.4153	0	0	0	13.6149	15.2714	14.3111	16.5217	0	0	13.9013	15.7337	0	0	16.848	6.80747	13.901	15.041	7.61235	8.41547
H0VHD0	Collagen type I alpha 2 chain (COL1A2)	0.00749251	15.3887	15.0005	15.1216	14.4275	15.707	14.5523	15.7594	14.7367	15.3112	14.4721	0	14.0238	14.6087	13.9165	14.7055	14.3598	15.0406	13.0167	14.3169	14.0535	14.0209	15.3495	14.4645	13.9273	14.5214	15.061	14.1917	14.316	15.0477	11.9357	14.3013
G1P645	Glutamate ionotropic receptor NMDA type subunit 3A (GRIN3A)	0.0312188	15.857	15.5975	14.8069	15.9065	15.8575	13.3571	15.8064	15.72	14.676	14.3735	14.7727	13.6861	14.1524	15.035	0	13.4143	14.6786	14.2507	13.8796	11.7713	13.3828	14.6198	15.074	14.5704	12.6137	15.658	13.9192	14.25	15.1958	11.8434	13.8712
G1PLL1	SHC adaptor protein 4 (SHC4)	0.0224775	15.9665	15.5229	15.0538	15.6318	16.5685	15.0694	14.0928	15.9106	16.1058	14.5166	13.648	15.5644	13.4977	0	13.8775	15.2961	11.6192	13.5822	14.3505	14.5449	15.0328	15.497	0	13.9981	14.1679	15.577	13.7627	14.167	15.4439	11.9806	12.5325
H0VQA7	Interleukin 18 receptor accessory protein (IL18RAP)	0.0172119	16.1988	15.3236	15.4165	15.7248	15.7559	15.9656	15.9712	15.2244	15.8434	15.1631	15.7357	15.6975	14.7662	15.1373	15.083	15.0764	14.6616	15.6387	14.5725	14.9423	15.4407	15.7148	14.7372	14.6409	15.6651	15.74	15.1101	14.942	15.6587	15.2494	15.1126
H0VF12	Caspase 8 (CASP8)	0.0312188	16.0621	16.589	15.701	13.7936	16.0421	15.389	16.1476	15.1907	18.171	14.8858	15.7999	14.7183	13.5784	14.9005	15.1323	13.3714	15.3333	15.4566	14.9844	15.0788	14.7401	15.4767	14.9453	12.9102	15.1397	15.871	14.8093	15.078	15.7972	14.5835	14.8961
H0VBX0	Dishevelled associated activator of morphogenesis 2 (DAAM2)	0.0224775	16.3961	15.5661	15.2753	14.9596	16.8444	15.3442	16.0556	15.8914	16.9709	15.1582	15.5083	14.4205	15.651	14.317	12.0913	14.4411	14.1767	15.3553	14.8341	15.4717	15.3024	13.9569	15.5268	14.6727	0	15.728	14.4307	14.834	15.8462	14.4048	13.2552
H0WAY8	Cannabinoid receptor 1 (CNR1)	0.041958	16.2627	16.2451	16.1954	15.4977	16.3192	15.7906	15.7244	15.488	15.6509	15.8499	15.7954	14.7864	15.1927	14.7465	15.1243	15.8857	16.1155	14.9727	14.6239	14.9481	14.6895	16.5295	15.3534	13.9888	14.1324	15.82	15.1585	14.948	15.9024	15.2552	15.0393
A0A286Y5K6	Triadin (TRDN)	0.0349867	15.3593	16.6987	16.4734	14.6269	17.1573	16.8728	16.1971	15.7161	16.9773	14.9954	16.0308	15.4103	15.0786	14.3276	14.6906	14.7251	15.1846	16.3637	13.2993	13.0694	15.6869	16.0602	14.716	15.3771	14.9742	16.335	14.9018	15.184	16.1074	15.0438	14.9702
H0V6P4	Glutamate metabotropic receptor 2 (GRM2)	0.015984	15.78	17.2882	16.7083	15.9514	17.1766	15.1993	16.8186	15.7331	16.6595	16.5497	15.2228	15.7892	15.9635	14.7381	14.4786	15.1513	14.4467	0	14.7851	15.3417	16.4952	17.0386	14.6781	15.4249	13.8766	16.604	15.187	14.785	16.3865	15.2239	13.5652
A0A5F9C4L3	Serotransferrin (TF)	0.0312188	17.2502	17.521	16.1703	16.6391	16.6403	16.8075	16.2402	16.3624	16.8464	15.3338	15.8414	15.5343	15.2689	15.7771	16.3824	16.2979	15.4543	16.5318	15.4291	15.4653	15.8416	16.1346	15.8229	14.5768	14.761	16.639	15.8092	15.465	16.5811	15.8503	15.5575
A0A5F9D036	Murine retrovirus integration site 1 homolog (MRVI1)	0.041958	17.0226	15.6339	16.3513	16.4696	16.8306	16.9312	18.4644	16.9302	13.9852	17.5828	14.1829	14.4759	14.6213	16.5411	16.0642	16.0331	16.0821	0	13.3434	0	15.6877	0	13.8655	16.0412	14.7101	16.88	15.3271	13.865	16.6202	15.3198	9.97
A0A286XSL3	MYC associated factor X (MAX)	0.0224775	17.3781	16.8687	16.2454	16.0191	17.3702	15.7808	17.572	16.9737	17.0906	16.795	15.9735	15.5491	16.1555	16.5517	16.6588	15.4889	16.4704	16.507	15.6479	14.3279	16.5302	16.3808	15.8762	16.9785	15.0956	16.921	16.0645	16.38	16.8094	16.0629	15.9794
G1QDC2	GLUCAGON domain-containing protein	0.015984	17.3421	17.8162	17.8387	16.5906	18.7595	16.5769	17.4242	17.4192	17.1247	15.9967	15.9953	17.1828	16.8151	16.2928	0	15.5903	0	0	0	15.4233	0	15.3421	15.7431	16.4715	15.2492	17.38	16.144	15.249	17.2889	13.6461	8.69214
H0V219	Ribosomal protein S6 kinase (RPS6KA1)	0.0224775	18.5619	18.1657	17.7144	15.8933	19.9379	18.3065	18.3144	17.5115	19.2899	17.5779	17.2814	16.9811	17.2174	18.0333	16.5655	15.9908	17.4298	16.6776	17.3633	0	17.4271	17.2959	16.2761	17.9467	16.4138	18.236	17.0992	17.295	18.1273	17.0116	15.2034
A0A5F9CNK0	Cystic fibrosis transmembrane conductance regulator (CFTR)	0.0434736	19.4214	18.4136	18.6806	18.5907	19.1395	18.9104	17.9828	19.2723	19.616	19.3458	18.5934	18.0322	18.8523	18.3419	18.3533	18.2883	17.4957	18.6268	18.908	18.3791	18.528	18.9873	18.0906	18.6933	17.1118	19.024	18.3476	18.528	18.9373	18.4102	18.3134
H0VCJ5	Mastermind like transcriptional coactivator 2 (MAML2)	0.0476781	0	16.2109	0	0	0	0	0	18.0505	16.1155	0	17.0413	0	0	16.6964	0	16.3009	17.2832	17.6054	16.7598	0	0	17.3742	17.5424	17.6252	17.7732	0 (7/10)	8.15043	17.374	5.03769	8.33978	13.5515
G1PAR3	SCY domain-containing protein	0.0357077	18.7704	18.0721	18.9004	0	17.4705	0	18.075	0	18.0376	16.5978	17.9741	14.9319	16.1068	15.0332	0	15.3066	14.8458	14.8112	15.2299	0	0	0	14.7529	0	13.9364	17.754	15.1699	13.936	12.5924	13.2254	8.17512
G1PRZ7	Neogenin 1 (NEO1)	0.0495504	14.746	13.4901	0	13.7694	15.1236	14.7789	14.0607	14.2197	15.3332	13.855	15.6176	14.1122	14.1458	15.2023	13.839	13.2693	14.2972	13.1896	12.9674	13.4791	13.9372	13.0317	14.0353	12.8421	13.4595	14.14	14.129	13.459	12.9377	14.3644	13.471
G1P513	Integrin subunit alpha 6 (ITGA6)	0.0255744	13.7254	13.892	12.593	13.0275	13.7973	14.0064	14.0999	13.0636	14.757	10.2625	13.5997	12.3448	14.5649	12.416	14.6183	12.9739	12.7072	10.3139	11.7263	10.9296	13.1158	13.1209	11.4823	8.81258	0	13.761	13.2868	11.482	13.3225	13.4196	10.2454
G1P010	SOS Ras/Rho guanine nucleotide exchange factor 2 (SOS2)	0.00778692	15.5665	15.3372	15.0765	14.5532	14.1988	15.7975	15.1335	16.2851	0	15.5887	15.5535	15.7541	15.6354	14.2355	14.8551	15.6663	12.989	0	14.8998	0	13.2482	0	15.4662	13.9117	12.8128	15.235	15.5945	12.988	13.7537	15.2833	9.25862
H0VHF9	Serine/threonine kinase 3 (STK3)	0.0290951	16.6725	19.8826	19.3861	18.666	19.1776	18.4806	18.0563	13.3237	19.2534	13.3815	19.1723	14.6438	14.8057	13.7474	11.2446	19.6299	14.2659	13.1892	12.9144	12.4852	0	13.572	13.5476	13.5937	0	18.573	14.7247	13.189	17.628	15.5406	10.3964
A0A5F9CRH3	Structural maintenance of chromosomes 4 (SMC4)	0.0298783	0	0	0	0	0	0	17.5813	18.2458	16.2797	15.1859	17.1813	18.0715	17.8707	18.209	16.0564	17.1584	0	17.0578	0	17.4039	0	0	16.1219	16.5466	15.9344	0 (6/10)	17.5259	15.934	6.72927	17.4245	9.22939
G1P0A6	Cathepsin K (CTSK)	0.0312188	16.5188	15.6736	14.7871	14.436	16.0506	14.943	15.0596	14.6999	15.6162	13.9892	14.7763	12.8701	13.4054	15.3651	13.4553	14.3673	15.2314	13.8278	13.1301	14.267	14.7868	13.7116	13.7285	14.038	15.0154	15.001	13.9113	14.038	15.1774	14.0399	14.1929
G1U707	WASP homolog associated with actin, golgi membranes and microtubules (WHAMM)	0.0224775	15.3843	14.4363	15.0479	15.7811	15.4846	15.5403	15.7844	15.5445	15.7728	14.9569	14.8962	15.1085	15.0137	14.6971	13.6605	15.0242	15.025	15.023	14.9862	14.4643	14.411	15.0343	14.4548	14.3353	13.3594	15.512	14.9549	14.464	15.3733	14.7334	14.5659
H0VN72	Transcription factor (TFDP2)	0.00174825	15.5509	15.1578	15.6605	14.626	17.0611	15.6305	15.0471	14.8307	16.5821	15.1455	14.7198	14.4908	14.1042	14.8675	14.2076	14.3361	14.2337	14.6202	15.5837	13.3728	15.673	14.5446	13.3164	15.0623	12.8152	15.354	14.4134	14.544	15.5292	14.4543	14.358
A0A286XMN5	Rho GTPase activating protein 5 (ARHGAP5)	0.041958	17.1542	16.0932	16.0954	15.6309	16.6562	15.8784	16.4602	16.179	16.1625	16.1669	16.7203	15.3213	15.1409	15.792	15.872	15.4844	15.7719	15.6424	15.889	15.2325	15.2065	16.2234	14.8888	15.8317	16.2528	16.164	15.6382	15.771	16.2477	15.7218	15.6599
G1SFG8	Dedicator of cytokinesis 1 (DOCK1)	0.015984	16.8124	16.6683	16.1028	15.7777	16.5591	16.003	16.7335	16.6302	16.6202	14.3685	15.8204	15.3486	15.8496	14.7489	15.447	14.9136	15.7119	15.3988	15.8412	15.5932	15.9993	16.0097	14.8718	15.583	15.2532	16.589	15.3978	15.593	16.2276	15.3547	15.5847
G1PMR8	Transforming growth factor beta receptor associated protein 1 (TGFBRAP1)	0.0312188	16.8992	16.4545	17.1186	14.8358	17.3498	15.79	17.025	16.0018	16.6409	16.0653	16.1504	0	15.7996	15.8155	15.7062	14.8936	15.4136	14.7151	15.7758	15.2074	16.6777	14.8262	15.3144	16.3219	15.1738	16.547	15.7529	15.314	16.4181	13.0609	15.4918
H0VD03	DnaJ heat shock protein family (Hsp40) member C6 (DNAJC6)	0.00174825	17.3763	16.4347	18.4311	17.3385	18.8116	17.0889	16.3632	16.9811	17.5245	16.6361	15.0052	16.2629	0	16.8396	15.3555	15.2611	15.2885	16.3076	14.3936	15.3654	16.3957	14.568	15.5296	16.5508	0	17.213	15.3083	15.365	17.2986	13.1207	13.8221
A0A286XH11	Actinin alpha 4 (ACTN4)	0.00749251	18.4704	17.7072	17.5141	18.6275	16.4961	17.6673	18.7723	19.6334	16.4633	16.4455	16.1546	15.7009	17.1918	17.3102	16.11	15.0601	16.0984	17.5512	15.5191	15.7902	16.3302	17.8735	16.0648	16.8041	14.9863	17.687	16.1323	16.098	17.7797	16.2546	16.3353
Q95MN1	p40-phox (NCF4)	0.0495504	21.518	20.9667	21.7811	22.1647	20.6699	20.9094	21.8481	20.7586	22.7566	0	21.5943	22.0349	21.4218	17.8598	15.4227	23.549	15.6419	18.9329	17.1938	17.6924	15.5817	15.9637	15.8953	15.9022	15.6774	21.242	21.508	15.902	19.3373	20.3138	16.4979
H0V0Y0	Charged multivesicular body protein 5 (CHMP5)	0.0105742	17.1419	15.3433	15.9055	15.846	14.9903	0	15.4222	0	15.6819	0	15.8408	17.4491	16.0673	16.315	16.713	17.5512	16.3254	0	0	0	15.5578	16.4896	13.9486	15.7168	15.7702	15.382	16.5139	15.557	11.0331	16.6561	10.4231
A0A286XB07	Replication timing regulatory factor 1 (RIF1)	0.0441636	15.3456	15.0066	0	0	15.5234	14.9754	15.0384	14.6458	15.4415	14.3091	13.9874	11.6862	13.6828	0	13.9879	14.2722	12.7163	14.2857	13.7102	13.8238	0	0	13.3276	13.6389	0	14.991	13.835	13.327	12.0286	11.2694	9.05584
G1PTV6	Zinc finger homeobox 3 (ZFHX3)	0.037879	15.5992	15.8989	0	15.3089	15.9218	15.6119	15.9857	14.5584	15.7986	14.255	14.7798	0	0	15.4578	14.5549	0	14.7144	13.7161	15.0044	14.5274	14.0591	14.9478	14.0613	13.4645	13.5021	15.605	7.27744	14.061	13.8939	7.46541	14.2219
A0A286XNG5	CD164 molecule (CD164)	0.0434736	19.6371	20.3554	19.6308	19.0712	20.7719	20.2717	17.9489	20.0474	20.6835	18.8773	19.5873	19.5666	19.7496	20.2587	19.252	19.0019	18.552	19.7045	19.1104	17.3101	18.9489	20.0527	18.4655	18.9096	17.7368	19.842	19.5769	18.909	19.7295	19.5694	18.7545
G1PDK5	LIM homeobox 5 (LHX5)	0.0337357	22.1257	20.9449	21.1745	21.0048	20.5049	22.3295	21.1406	21.6622	21.6223	22.0316	21.1722	20.9024	21.0764	18.6884	0	21.6219	15.7896	18.6578	0	18.4551	17.3806	16.9709	15.7394	17.4342	16.7123	21.398	20.9894	16.97	21.4541	17.2435	15.2378
G1PQ83	Karyopherin subunit beta 1 (KPNB1)	0.0210483	0	0	0	0	0	0	0	0	0	0	0	0	14.9276	0	13.9885	14.4636	14.9797	13.8501	0	0	13.3811	0	0	0	14.2197	0(10/10)	6.99422	0 (5/9)	0	7.22994	6.27007
H0UU64	PMS1 homolog 2, mismatch repair system component (PMS2)	0.0291746	15.2638	13.9466	0	0	0	0	0	0	0	0	16.5256	0	0	18.6526	16.0631	16.312	0	0	0	0	0	0	0	0	0	0 (8/10)	16.1875	0 (9/9)	2.92105	11.2589	0
G1SGR9	General transcription factor IIi (GTF2I)	0.00769314	14.5899	13.1914	13.968	14.5293	13.8584	14.2416	13.3503	11.0417	14.9513	12.1271	12.7466	0	12.0478	12.7521	0	0	13.5608	12.9032	12.6669	11.8808	12.994	12.2044	14.2384	0	11.7142	13.913	6.02391	12.666	13.5849	6.25775	11.3514
A0A286XGA6	Mitochondrial ribosomal protein L14 (MRPL14)	0.041958	14.1211	13.8714	14.8393	13.3901	13.5216	14.2238	14.5554	14.2152	14.659	13.1533	13.5669	13.2938	13.3445	11.1432	13.8655	13.7941	12.3788	13.1073	11.6145	13.1619	0	10.1008	12.2644	11.1185	11.6499	14.168	13.4557	11.649	14.055	13.168	10.5996
G1SGI3	Leucyl-tRNA synthetase 2, mitochondrial (LARS2)	0.019341	16.7507	16.1948	0	15.9194	16.4021	16.4198	14.2579	16.9027	15.8051	16.5579	14.355	0	13.8943	0	14.7078	15.7048	14.5238	16.7038	15.8626	19.044	15.9693	16.3427	15.7186	15.1486	16.2311	16.298	14.1246	15.969	14.521	9.77696	16.1716
H0W0V2	Replication factor C subunit 5 (RFC5)	0.0312188	16.3199	15.6487	16.0398	15.2668	17.2915	15.2716	16.174	11.0543	16.0702	14.1943	15.2406	13.7204	14.6817	14.961	14.6581	13.8841	14.4522	14.6358	13.7705	12.01	13.3381	14.4781	15.7107	14.5307	14.7625	15.844	14.6699	14.478	15.3331	14.5243	14.1876
G1TX70	Ribosomal_L18e/L15P domain-containing protein	0.015984	16.6763	15.1368	16.5449	15.6054	16.497	15.1851	15.6094	15.2088	15.8141	15.9201	15.3896	14.0816	15.7017	14.3226	14.767	14.0146	15.0641	14.5351	15.75	13.2059	14.3504	13.7884	14.4964	13.8263	14.5036	15.711	14.5448	14.496	15.8198	14.7129	14.3911
G1SHR4	DNA polymerase delta 3, accessory subunit (POLD3)	0.0312188	16.4503	16.2952	15.9774	15.2383	16.0957	15.6244	17.4396	15.8646	15.5274	14.8368	15.4551	14.9095	15.6377	15.3728	15.1899	13.7937	14.785	15.2186	14.8707	14.6805	15.3069	15.1141	15.4806	15.8593	0	15.921	15.2813	15.114	15.935	15.0598	13.4795
A0A286X796	Polyglutamine binding protein 1 (PQBP1)	0.00749251	17.2068	16.1118	16.1833	15.433	16.8609	16.6448	16.8647	16.3857	16.536	15.405	16.2178	15.0363	15.3416	15.8814	14.8599	14.5378	13.3292	15.2906	16.0373	14.251	14.9413	15.8345	15.4971	15.091	13.9794	16.46	15.1889	15.09	16.3632	15.3125	14.9168
G1P4I4	Eukaryotic translation initiation factor 2 subunit beta (EIF2S2)	0.015984	16.6273	16.3934	16.4699	16.0166	17.6065	16.0256	17.1385	16.2087	16.7557	15.8495	14.9905	15.556	15.6562	16.7837	14.3065	0	15.164	15.8221	14.6074	15.3522	15.7616	15.1705	15.4476	16.0198	14.8029	16.431	15.2732	15.352	16.5092	12.8821	15.3498
H0UUT0	Isoleucyl-tRNA synthetase (IARS)	0.041958	16.9117	16.5817	16.2501	16.3852	18.6745	15.9763	17.3062	16.4907	17.0181	16.3462	16.3353	15.7002	16.4883	16.5025	15.9683	15.7558	15.0663	15.5838	16.1523	15.5241	16.2474	17.3229	13.9809	17.2118	15.5	16.536	16.1518	15.583	16.7941	16.1251	15.8433
G1PP17	Glutaminyl-tRNA synthetase (QARS)	0.015984	18.3488	17.9982	17.1851	16.3252	17.1134	17.4472	16.371	18.6672	18.0476	16.6558	16.6011	15.8164	15.7543	0	17.8251	15.9205	16.6685	16.5909	16.2943	16.3027	16.9627	17.054	16.4571	16.505	16.1452	17.316	15.8684	16.504	17.4159	13.6529	16.5534
A0A286XF99	Fibrillarin (FBL)	0.0312188	18.5166	17.9501	17.9026	16.521	18.7123	17.4136	17.5062	18.7655	18.3231	17.6299	17.7534	16.5226	16.8047	16.9215	17.094	17.506	17.3209	16.2166	17.0094	16.8615	17.5357	17.7086	15.805	17.8016	16.9174	17.926	17.0077	17.009	17.9241	17.1004	17.0196
G1TZB5	Ribosomal_L2_C domain-containing protein	0.015984	19.8261	20.0354	19.2135	17.875	20.0744	18.9487	17.6924	20.8023	20.0626	19.1484	0	16.9904	19.9012	17.5913	17.9086	17.4953	17.4979	18.6073	18.4132	18.2209	17.5867	21.1834	17.2592	0	17.4768	19.519	17.5432	17.586	19.3679	14.9811	16.2495
G1PT46	Baculoviral IAP repeat containing 2 (BIRC2)	0.00614252	15.11	15.8136	0	16.4428	17.1664	15.6692	0	15.9182	15.2377	0	15.9998	17.0931	0	0	15.2661	14.3282	15.7884	17.2166	16.0106	16.4745	16.8431	16.6282	17.8517	16.4064	17.8223	15.453	14.7971	16.628	11.1358	10.4479	16.7824
H0VLS2	ElaC ribonuclease Z 1 (ELAC1)	0.011988	15.8016	13.226	0	14.3565	15.8099	14.8573	17.5282	13.6828	15.9888	13.5826	17.1537	13.1334	14.3764	14.3789	15.0094	14.9324	13.8429	13.4548	13.3201	13.9895	13.5611	13.6011	13.0081	12.7752	12.3749	14.606	14.6556	13.454	13.4834	14.8307	13.3253
G1PF06	DNA polymerase iota (POLI)	0.0495504	14.7496	15.518	14.3619	15.3675	15.1375	12.2161	11.7236	13.4227	14.9856	14.8142	14.6773	13.2825	14.2849	12.2079	12.2139	13.9341	11.3473	13.3635	13.0306	11.9475	0	13.3721	12.9383	11.2116	10.9025	14.781	13.6083	11.947	14.2297	13.4334	10.9015
H0VRB6	Double-strand break repair protein (MRE11)	0.0015984	15.1136	15.1495	15.1791	15.0965	15.2822	15.4449	16.3451	15.275	14.3317	14.8027	16.3568	15.2071	15.3969	15.205	15.5822	15.0186	13.7575	15.1575	14.9106	15.1804	14.4148	14.9413	14.9982	14.7863	14.773	15.164	15.3019	14.91	15.202	15.4611	14.7689
H0VJ73	Cleavage and polyadenylation specific factor 1 (CPSF1)	0.0384711	16.5184	16.5376	14.661	15.704	18.158	16.29	16.3012	16.1346	17.2945	15.2459	15.3735	14.1005	15.6785	16.9815	15.3189	15.3587	15.0357	0	14.097	14.9836	0	0	15.8543	14.9613	14.9784	16.295	15.3661	14.961	16.2845	15.4686	9.99004
H0VI53	THO complex 5 (THOC5)	0.0255744	16.642	16.4022	17.1508	15.6007	16.9486	15.894	16.4689	15.8879	17.0456	16.3027	17.023	16.2355	17.1693	16.7027	15.6646	16.1486	15.2635	15.8481	15.7764	15.3994	16.0653	16.5445	16.0526	15.7834	15.5776	16.435	16.4691	15.783	16.4343	16.4906	15.8123
H0VD64	UPF2 regulator of nonsense mediated mRNA decay (UPF2)	0.0495504	17.2769	15.8662	17.2448	17.7177	16.0542	17.0583	17.5164	16.1263	16.7502	17.0171	17.071	16.9286	17.3397	16.3587	16.3834	15.4767	15.0734	15.0037	15.4436	16.4116	16.7042	16.5728	14.8471	14.1221	16.2729	17.037	16.656	15.443	16.8628	16.593	15.6057
A0A5F9DTZ2	PWI domain-containing protein (SRRM1)	0.035964	17.6138	16.6868	17.4676	17.4699	17.5709	18.7978	17.3606	18.6639	18.3473	17.9112	17.8971	17.4371	18.3261	16.7941	14.9327	18.0316	14.7842	16.3605	16.3191	15.8454	15.9443	17.3158	15.1765	15.8091	15.7543	17.592	17.6671	15.845	17.789	17.2365	15.9232
G1SPJ7	UTP4 small subunit processome component (UTP4)	0.035964	17.926	17.5978	17.5404	17.6722	17.7952	17.0718	18.3713	17.6969	17.8751	17.6541	18.3796	16.7005	17.151	16.9645	17.4315	17.5892	16.7097	16.7724	16.7652	17.1822	16.2676	16.8068	16.9944	16.22	16.5683	17.684	17.2912	16.765	17.7201	17.3694	16.6985
A0A5F9DVJ8	X-ray repair cross complementing 1 (XRCC1)	0.000974258	19.3628	18.2152	19.1095	16.3443	19.3947	13.1546	19.8004	16.6376	19.3105	15.8965	19.5344	0	16.3169	14.9733	14.957	14.8461	12.7276	14.6186	13.2838	14.4108	14.2694	13.8336	12.8955	14.6543	14.6047	18.662	14.9651	14.269	17.7226	13.438	13.922
G1SDX2	OXA1L mitochondrial inner membrane protein (OXA1L)	0.0495504	19.0118	18.4811	18.7132	19.036	18.2825	19.2819	18.5919	18.4095	19.2057	18.4555	18.2787	18.9898	18.5189	17.7277	15.6323	19.1974	15.4448	17.5848	16.9249	18.0554	17.3419	17.3888	16.7883	17.2049	17.817	18.652	18.3987	17.341	18.7469	18.0575	17.1723
H0W1J3	RNA-binding protein 8A (RBM8A)	0.011988	19.8686	19.4447	19.151	19.1873	19.8958	21.6583	20.1005	19.9851	18.7221	18.9079	20.1207	20.624	20.8008	17.2623	15.6359	15.9937	15.5353	17.9225	17.0289	15.4616	15.7015	14.5513	15.2002	15.4294	15.2585	19.656	18.6914	15.461	19.6921	18.4062	15.7877
A0A286Y4H6	Nuclear receptor subfamily 3 group C member 2 (NR3C2)	0.0126773	0	0	0	0	0	20.1402	0	0	0	0	17.1565	20.0219	0	20.7555	19.4885	19.2348	13.3063	0	0	19.9167	0	0	0	15.7459	15.6435	0 (9/10)	19.3616	0 (5/9)	2.01402	16.1095	7.17916
A0A286X7C5	Collagen type XVI alpha 1 chain (COL16A1)	0.00474525	13.7048	15.0398	14.0479	14.1954	14.2479	14.2053	14.8402	12.8047	16.2391	14.0132	13.5692	13.4946	13.1042	12.2246	13.2744	12.8467	13.3246	13.2585	12.9446	0	13.1729	12.2104	12.9588	13.7471	14.1371	14.2	13.1893	13.172	14.3338	13.0856	11.7505
A0A5F9DSG7	Collagen type XI alpha 2 chain (COL11A2)	0.0495504	16.3669	16.0679	15.13	14.5017	15.8689	13.4596	14.1896	13.9128	14.2227	14.2866	13.6139	13.0021	13.8745	13.4412	12.6418	14.2129	13.6642	15.2444	14.6552	14.1205	15.1043	0	14.9191	14.9281	14.0954	14.394	13.5275	14.655	14.8007	13.4644	12.9701
A0A5F9CML1	Collagen type V alpha 3 chain (COL5A3)	0.0312188	16.2682	15.8042	17.0871	19.7467	17.4202	16.9157	17.1645	17.6386	15.3331	20.7413	16.8309	16.4156	16.2055	15.9259	15.1662	14.8715	15.5571	16.3067	15.9582	16.6116	15.9811	15.7051	16.0588	16.0424	15.9244	17.125	16.0657	15.981	17.412	15.9026	16.0161
A0A5F9CKR3	Fibroblast activation protein alpha (FAP)	0.011988	19.2349	18.3122	20.1634	17.408	19.3459	15.1631	20.3223	17.6517	19.4237	16.0817	19.7135	16.2961	17.4961	14.7841	14.333	15.767	15.1862	15.2969	14.8807	14.2552	0	14.1762	13.7345	14.0938	13.4497	18.773	16.0315	14.176	18.3107	16.3983	12.7859
A0A5F9C4M4	IG domain-containing protein (PILRA)	0.0272484	14.1277	0	0	0	13.5899	0	0	14.9144	14.3953	0	14.7757	16.3389	15.7418	0	14.3444	16.096	14.4409	15.7252	14.0366	17.4137	15.6444	0	14.256	0	14.7479	0 (6/10)	15.2587	14.44	5.70272	12.8828	11.8072
A0A286XFV7	Huntingtin (HTT)	0.0224775	17.2488	16.2003	16.5068	15.8341	16.5378	15.9273	16.2471	15.676	16.6625	15.4943	16.1349	15.0018	15.8481	15.4452	15.6332	15.5424	14.8462	15.5413	14.7244	15.2059	14.8139	15.4444	15.6883	15.1176	14.0734	16.223	15.5877	15.117	16.2335	15.6009	15.0506
G1NT90	Myosin IA (MYO1A)	0.00544517	12.9277	13.2044	14.2163	13.7487	14.9063	12.3035	14.1193	14.0466	13.6211	14.6033	14.2748	13.2516	13.4747	13.772	13.3973	13.5907	13.4846	13.2199	13.0928	12.2891	12.4308	0	0	0	9.34368	13.897	13.5326	12.289	13.7697	13.6268	8.20677
G1PNJ0	OMA1 zinc metallopeptidase (OMA1)	0.0495504	21.0999	19.0321	19.7062	19.3798	20.3011	18.0982	17.0732	18.8072	18.3001	19.0147	20.9169	18.579	19.0642	18.5957	18.4539	19.0366	17.3015	17.5082	17.0458	19.1764	19.9614	17.329	17.3163	17.7455	17.3686	19.023	18.8161	17.368	19.0813	19.1077	17.8614
A0A286XEC3	Desmocollin 2 (DSC2)	0.0214396	21.561	20.8649	21.7598	21.2039	20.7516	20.4129	20.6041	20.4999	21.9711	21.547	20.6988	20.9584	20.8555	18.4438	15.5943	21.9822	15.9628	19.1789	17.3934	17.986	17.5432	0	14.9077	0	16.2612	21.034	20.7771	16.261	21.1176	19.7555	13.2481
H0VXN6	TGc domain-containing protein (Tgm2)	0.00414889	13.9849	0	0	0	0	0	0	0	0	0	15.6596	15.6315	16.0498	0	15.0287	13.7545	16.4263	14.8371	15.5683	13.5429	0	0	0	0	14.595	0 (9/10)	15.3301	13.542	1.39849	12.6874	8.32995
H0UWB8	Senataxin (SETX)	0.0409457	16.5801	0	0	0	0	0	0	0	0	0	17.0375	0	0	15.6162	14.783	15.0354	0	0	0	0	0	0	0	0	14.6365	0 (9/10)	14.9092	0 (8/9)	1.65801	10.412	1.62628

## Sheet: Supplementary Table S2
Supplementary Table S2: The uniquely proteins involved in lipid metabolism of faecal and serum proteome
Protein ID	Protein name	Normal grey horse										Mild EMN						Severe EMN
Fecal proteome involves lipid metabolism (10/28)		N-01	N-02	N-03	N-04	N-05	N-06	N-07	N-08	N-09	N-10	M-01	M-02	M-03	M-04	M-05	M-06	S-01	S-02	S-03	S-04	S-05	S-06	S-07	S-08	S-09
A0A286XHI2	COesterase domain-containing protein	0	16.8747	0	0	0	0	0	0	0	0	17.684	0	14.1895	0	15.0672	14.9231	13.3592	0	0	0	0	0	0	0	14.0578
A0A5F9CKF0	Diacylglycerol kinase (DGKB)	14.4291	17.2595	13.6874	14.5948	0	0	0	0	0	0	14.7696	14.0501	17.0038	14.1307	15.0812	16.1497	14.3021	0	16.5415	13.6864	12.5292	0	0	0	14.7912
A0A5F9DLI7	Triacylglycerol lipase (PNLIP)	17.6708	17.2523	0	17.7532	17.5267	17.2679	0	0	17.3183	0	0	0	0	0	0	0	13.6528	0	17.8641	17.0307	16.9153	0	0	0	17.3442
G1Q112	Hydroxysteroid 11-beta dehydrogenase 1 like (HSD11B1L)	16.6758	16.8491	16.4531	0	16.5548	16.0246	16.0931	0	16.6087	14.7308	14.3899	14.5698	17.4763	16.9435	14.5354	15.0312	15.305	0	11.2234	13.2616	16.1353	0	0	0	0
A0A286X7N5	Phospholipase A and acyltransferase 3 (PLAAT3)	0	0	0	0	0	0	0	0	0	0	14.8602	14.9461	14.8375	0	0	0	16.0557	16.3109	14.8971	13.82	14.7758	14.8854	15.2308	15.3633	15.1111
H0VHW2	Methylcrotonoyl-CoA carboxylase 1 (MCCC1)	0	0	0	0	0	0	0	0	0	0	14.9631	13.2753	9.48829	0	0	0	14.9246	15.7563	15.2069	15.6531	16.5432	14.9745	14.9781	15.7665	15.3111
H0VSK3	Serine palmitoyltransferase long chain base subunit 1 (SPTLC1)	16.1708	18.0487	15.9817	0	17.1925	16.0105	16.3756	16.4976	16.5221	15.0246	16.7744	0	0	14.8113	0	0	15.7608	14.6695	15.8014	0	14.0367	16.4127	14.1674	15.1329	15.4484
A0A5F9DQA4	Epoxide hydrolase (EPHX1)	16.6779	17.0571	16.0545	14.7091	14.2916	15.2363	16.9449	15.2361	16.0613	14.7238	14.5569	14.1643	0	14.6124	14.5405	0	13.9901	14.9326	14.5927	15.1205	0	15.124	14.0806	15.4169	15.801
A0A286XZP0	SAC domain-containing protein	16.6884	16.8689	16.6735	15.6458	16.3235	15.7589	16.5163	16.0307	16.5165	15.3906	15.4096	16.2712	15.6439	16.1386	14.5903	15.3724	15.7293	16.0717	15.6402	15.5324	15.2079	14.4365	15.6066	14.0224	15.1702
G1PXP9	Phosphoglycerate kinase (PGK1)	15.8384	16.2438	16.264	16.0716	16.2026	16.7523	17.2726	15.907	16.3827	15.978	16.419	0	14.08	14.6706	14.8171	14.8938	14.8088	16.1533	15.2086	14.9094	16.2069	16.0834	15.2234	15.0685	14.8931
Serum proteome involves lipid metabolism (7/10)
A0A286XQH3	Lipin 2 (LPIN2)	19.0043	19.4772	20.1372	0	0	0	18.7573	20.2965	19.1635	20.5295	20.5573	20.3205	20.6961	21.379	20.331	20.0619	20.5295	20.7688	20.3605	20.2518	20.0984	19.699	20.0651	20.0837	19.8314
A0A5F9CSF7	Phosphoinositide phospholipase C (PLCH1)	6.5354	10.4124	0	0	13.6045	11.9336	0	0	0	11.7537	14.7	17.0056	15.4565	12.4838	0	11.4828	17.4568	14.6449	15.9368	16.162	10.5392	10.0414	14.4781	11.7755	0
G1PR13	Beta-carotene oxygenase 1 (BCO1)	18.0099	18.5794	17.4467	17.744	0	16.7286	15.2204	15.7166	17.1573	15.0456	18.0154	18.5515	19.5318	18.1308	17.3682	19.1271	17.7385	19.1348	19.0308	18.2309	18.8274	17.5734	16.9899	17.9967	17.4476
G1T4J8	Elongation of very long chain fatty acids protein (ELOVL2)	14.6057	12.3036	0	0	0	12.4071	0	15.4238	13.3534	0	18.2028	17.0151	18.2318	15.3526	0	13.0256	17.7754	14.6308	18.447	15.168	15.0417	13.6587	0	0	15.8796
H0V7K3	3-hydroxy-3-methylglutaryl coenzyme A synthase (HMGCS2)	17.7519	20.1553	19.6941	18.4819	18.9246	19.5009	17.6271	20.109	19.3546	19.0402	20.1482	19.567	21.2257	20.205	19.8425	19.3027	20.4989	19.7485	19.7931	20.4333	20.1974	19.2271	20.0267	20.2563	20.0439
H0VEW5	Phospholipase D family member (PLD3)	18.7179	19.5566	19.3862	19.2735	19.4566	19.3783	18.9538	17.7246	18.7378	19.6159	19.2531	17.1269	19.0369	18.1216	16.5886	18.5909	17.7572	17.175	19.1115	18.0401	18.197	18.2095	15.6493	19.763	17.7607
H0VT86	Sphingomyelin phosphodiesterase 3 (SMPD3)	15.0334	0	0	14.3311	16.602	0	0	0	13.8422	0	17.6513	16.8488	17.8721	14.4202	0	15.6962	14.7092	15.9487	14.1441	17.2447	16.2537	0	14.7719	10.7407	15.8485
